# Supplementary material for: Anomalous Thermal Characteristics of Poly(ionic liquids) Derived from 1-Butyl-2,3-dimethyl-4-vinylimidazolium Salts
Source: Polymers (Basel). 2022 Jan 8;14(2):254. doi: 10.3390/polym14020254 (PMC8781894; doi:10.3390/polym14020254)
Supplement: Supplementary file 1 [file polymers-14-00254-s001.zip]

Archive with 1 entries (1 files):
- polymers-1532658-supplementary.pdf
